# Supplementary material for: Multifunctional Gelatin-Nanoparticle-Modified Chip for Enhanced Capture and Non-Destructive Release of Circulating Tumor Cells
Source: Micromachines (Basel). 2022 Feb 28;13(3):395. doi: 10.3390/mi13030395 (PMC8955365; doi:10.3390/mi13030395)
Supplement: Supplementary file 1 [file micromachines-13-00395-s001.zip]

Archive with 1 entries (1 files):
- micromachines-1572331-supplementary.pdf
